# Supplementary material for: Integrated chemometric fingerprints of antioxidant activities and HPLC–DAD–CL for assessing the quality of the processed roots of Polygonum multiflorum Thunb. (Heshouwu)
Source: Chin Med. 2016 Apr 12;11:18. doi: 10.1186/s13020-016-0087-8 (PMC4830048; doi:10.1186/s13020-016-0087-8)
Supplement: Supplementary file 3 — 10.1186/s13020-016-0087-8 Comparison of activities in scavenging three ROS between different HSW samples. [file 13020_2016_87_MOESM3_ESM.xlsx]

## Sheet: H2O2 
	Multiple Comparisons
	Dependent Variable: H2O2
		(I) sample	(J) sample	Mean Difference (I-J)	Std. Error	Sig.	95% Confidence Interval
							Lower Bound	Upper Bound
	Tukey HSD	S1	S2	0.000206467	0.0315591	1	-0.109438	0.109851
			S3	0.0750699	0.0315591	0.505426	-0.034575	0.184715
			S4	-0.0556133	0.0315591	0.884948	-0.165258	0.0540316
			S5	0.0683207	0.0315591	0.654882	-0.0413243	0.177966
			S6	0.0765879	0.0315591	0.472245	-0.033057	0.186233
			S7	0.161714	0.0315591	0.00020695	0.0520689	0.271359
			S8	0.110109	0.0315591	0.0480226	0.000464105	0.219754
			S9	0.0528543	0.0315591	0.917711	-0.0567907	0.162499
			S10	0.203391	0.0315591	1.10952e-06	0.0937458	0.313036
			S11	0.247587	0.0315591	3.16374e-09	0.137942	0.357232
			S12	0.0274649	0.0315591	0.999799	-0.08218	0.13711
			S13	0.205946	0.0315591	7.95156e-07	0.0963014	0.315591
			S14	0.107485	0.0315591	0.060164	-0.00215945	0.21713
		S2	S1	-0.000206467	0.0315591	1	-0.109851	0.109438
			S3	0.0748635	0.0315591	0.509977	-0.0347815	0.184508
			S4	-0.0558198	0.0315591	0.882217	-0.165465	0.0538252
			S5	0.0681142	0.0315591	0.65936	-0.0415307	0.177759
			S6	0.0763814	0.0315591	0.476724	-0.0332635	0.186026
			S7	0.161507	0.0315591	0.000212106	0.0518624	0.271152
			S8	0.109903	0.0315591	0.0488937	0.000257638	0.219548
			S9	0.0526478	0.0315591	0.919885	-0.0569971	0.162293
			S10	0.203184	0.0315591	1.13973e-06	0.0935393	0.312829
			S11	0.247381	0.0315591	3.25249e-09	0.137736	0.357026
			S12	0.0272584	0.0315591	0.999815	-0.0823865	0.136903
			S13	0.20574	0.0315591	8.16878e-07	0.0960949	0.315385
			S14	0.107279	0.0315591	0.0612235	-0.00236591	0.216924
		S3	S1	-0.0750699	0.0315591	0.505426	-0.184715	0.034575
			S2	-0.0748635	0.0315591	0.509977	-0.184508	0.0347815
			S4	-0.130683	0.0315591	0.00669466	-0.240328	-0.0210383
			S5	-0.00674925	0.0315591	1	-0.116394	0.102896
			S6	0.00151798	0.0315591	1	-0.108127	0.111163
			S7	0.0866439	0.0315591	0.276438	-0.023001	0.196289
			S8	0.0350391	0.0315591	0.997448	-0.0746058	0.144684
			S9	-0.0222157	0.0315591	0.999982	-0.131861	0.0874293
			S10	0.128321	0.0315591	0.00853154	0.0186759	0.237966
			S11	0.172517	0.0315591	5.58925e-05	0.0628725	0.282162
			S12	-0.047605	0.0315591	0.96158	-0.15725	0.0620399
			S13	0.130876	0.0315591	0.00656216	0.0212314	0.240521
			S14	0.0324156	0.0315591	0.998831	-0.0772294	0.142061
		S4	S1	0.0556133	0.0315591	0.884948	-0.0540316	0.165258
			S2	0.0558198	0.0315591	0.882217	-0.0538252	0.165465
			S3	0.130683	0.0315591	0.00669466	0.0210383	0.240328
			S5	0.123934	0.0315591	0.0132463	0.014289	0.233579
			S6	0.132201	0.0315591	0.00571769	0.0225563	0.241846
			S7	0.217327	0.0315591	1.78355e-07	0.107682	0.326972
			S8	0.165722	0.0315591	0.000127937	0.0560774	0.275367
			S9	0.108468	0.0315591	0.0553388	-0.00117738	0.218113
			S10	0.259004	0.0315591	6.84988e-10	0.149359	0.368649
			S11	0.303201	0.0315591	3.08098e-12	0.193556	0.412846
			S12	0.0830782	0.0315591	0.339834	-0.0265667	0.192723
			S13	0.26156	0.0315591	4.86465e-10	0.151915	0.371205
			S14	0.163099	0.0315591	0.000175385	0.0534539	0.272744
		S5	S1	-0.0683207	0.0315591	0.654882	-0.177966	0.0413243
			S2	-0.0681142	0.0315591	0.65936	-0.177759	0.0415307
			S3	0.00674925	0.0315591	1	-0.102896	0.116394
			S4	-0.123934	0.0315591	0.0132463	-0.233579	-0.014289
			S6	0.00826723	0.0315591	1	-0.101378	0.117912
			S7	0.0933932	0.0315591	0.178505	-0.0162518	0.203038
			S8	0.0417884	0.0315591	0.986868	-0.0678566	0.151433
			S9	-0.0154664	0.0315591	1	-0.125111	0.0941785
			S10	0.13507	0.0315591	0.00422675	0.0254251	0.244715
			S11	0.179267	0.0315591	2.42056e-05	0.0696217	0.288912
			S12	-0.0408558	0.0315591	0.989234	-0.150501	0.0687892
			S13	0.137626	0.0315591	0.00321572	0.0279807	0.247271
			S14	0.0391648	0.0315591	0.992647	-0.0704801	0.14881
		S6	S1	-0.0765879	0.0315591	0.472245	-0.186233	0.033057
			S2	-0.0763814	0.0315591	0.476724	-0.186026	0.0332635
			S3	-0.00151798	0.0315591	1	-0.111163	0.108127
			S4	-0.132201	0.0315591	0.00571769	-0.241846	-0.0225563
			S5	-0.00826723	0.0315591	1	-0.117912	0.101378
			S7	0.0851259	0.0315591	0.302488	-0.024519	0.194771
			S8	0.0335212	0.0315591	0.998357	-0.0761238	0.143166
			S9	-0.0237336	0.0315591	0.999961	-0.133379	0.0859113
			S10	0.126803	0.0315591	0.0099498	0.0171579	0.236448
			S11	0.170999	0.0315591	6.73395e-05	0.0613545	0.280644
			S12	-0.049123	0.0315591	0.951234	-0.158768	0.060522
			S13	0.129358	0.0315591	0.00767326	0.0197135	0.239003
			S14	0.0308976	0.0315591	0.999289	-0.0787473	0.140543
		S7	S1	-0.161714	0.0315591	0.00020695	-0.271359	-0.0520689
			S2	-0.161507	0.0315591	0.000212106	-0.271152	-0.0518624
			S3	-0.0866439	0.0315591	0.276438	-0.196289	0.023001
			S4	-0.217327	0.0315591	1.78355e-07	-0.326972	-0.107682
			S5	-0.0933932	0.0315591	0.178505	-0.203038	0.0162518
			S6	-0.0851259	0.0315591	0.302488	-0.194771	0.024519
			S8	-0.0516048	0.0315591	0.930281	-0.16125	0.0580402
			S9	-0.10886	0.0315591	0.0535087	-0.218505	0.000785379
			S10	0.0416769	0.0315591	0.987171	-0.0679681	0.151322
			S11	0.0858735	0.0315591	0.28948	-0.0237714	0.195518
			S12	-0.134249	0.0315591	0.00461096	-0.243894	-0.024604
			S13	0.0442325	0.0315591	0.978689	-0.0654125	0.153877
			S14	-0.0542283	0.0315591	0.902263	-0.163873	0.0554166
		S8	S1	-0.110109	0.0315591	0.0480226	-0.219754	-0.000464105
			S2	-0.109903	0.0315591	0.0488937	-0.219548	-0.000257638
			S3	-0.0350391	0.0315591	0.997448	-0.144684	0.0746058
			S4	-0.165722	0.0315591	0.000127937	-0.275367	-0.0560774
			S5	-0.0417884	0.0315591	0.986868	-0.151433	0.0678566
			S6	-0.0335212	0.0315591	0.998357	-0.143166	0.0761238
			S7	0.0516048	0.0315591	0.930281	-0.0580402	0.16125
			S9	-0.0572548	0.0315591	0.862166	-0.1669	0.0523902
			S10	0.0932817	0.0315591	0.179884	-0.0163633	0.202927
			S11	0.137478	0.0315591	0.00326715	0.0278333	0.247123
			S12	-0.0826441	0.0315591	0.348061	-0.192289	0.0270008
			S13	0.0958372	0.0315591	0.150218	-0.0138077	0.205482
			S14	-0.00262355	0.0315591	1	-0.112268	0.107021
		S9	S1	-0.0528543	0.0315591	0.917711	-0.162499	0.0567907
			S2	-0.0526478	0.0315591	0.919885	-0.162293	0.0569971
			S3	0.0222157	0.0315591	0.999982	-0.0874293	0.131861
			S4	-0.108468	0.0315591	0.0553388	-0.218113	0.00117738
			S5	0.0154664	0.0315591	1	-0.0941785	0.125111
			S6	0.0237336	0.0315591	0.999961	-0.0859113	0.133379
			S7	0.10886	0.0315591	0.0535087	-0.000785379	0.218505
			S8	0.0572548	0.0315591	0.862166	-0.0523902	0.1669
			S10	0.150536	0.0315591	0.000764782	0.0408915	0.260181
			S11	0.194733	0.0315591	3.40161e-06	0.0850881	0.304378
			S12	-0.0253894	0.0315591	0.999916	-0.135034	0.0842556
			S13	0.153092	0.0315591	0.000569913	0.0434471	0.262737
			S14	0.0546312	0.0315591	0.897407	-0.0550137	0.164276
		S10	S1	-0.203391	0.0315591	1.10952e-06	-0.313036	-0.0937458
			S2	-0.203184	0.0315591	1.13973e-06	-0.312829	-0.0935393
			S3	-0.128321	0.0315591	0.00853154	-0.237966	-0.0186759
			S4	-0.259004	0.0315591	6.84988e-10	-0.368649	-0.149359
			S5	-0.13507	0.0315591	0.00422675	-0.244715	-0.0254251
			S6	-0.126803	0.0315591	0.0099498	-0.236448	-0.0171579
			S7	-0.0416769	0.0315591	0.987171	-0.151322	0.0679681
			S8	-0.0932817	0.0315591	0.179884	-0.202927	0.0163633
			S9	-0.150536	0.0315591	0.000764782	-0.260181	-0.0408915
			S11	0.0441966	0.0315591	0.978832	-0.0654483	0.153842
			S12	-0.175926	0.0315591	3.66895e-05	-0.285571	-0.0662809
			S13	0.00255558	0.0315591	1	-0.107089	0.112201
			S14	-0.0959052	0.0315591	0.149484	-0.20555	0.0137397
		S11	S1	-0.247587	0.0315591	3.16374e-09	-0.357232	-0.137942
			S2	-0.247381	0.0315591	3.25249e-09	-0.357026	-0.137736
			S3	-0.172517	0.0315591	5.58925e-05	-0.282162	-0.0628725
			S4	-0.303201	0.0315591	3.08098e-12	-0.412846	-0.193556
			S5	-0.179267	0.0315591	2.42056e-05	-0.288912	-0.0696217
			S6	-0.170999	0.0315591	6.73395e-05	-0.280644	-0.0613545
			S7	-0.0858735	0.0315591	0.28948	-0.195518	0.0237714
			S8	-0.137478	0.0315591	0.00326715	-0.247123	-0.0278333
			S9	-0.194733	0.0315591	3.40161e-06	-0.304378	-0.0850881
			S10	-0.0441966	0.0315591	0.978832	-0.153842	0.0654483
			S12	-0.220122	0.0315591	1.23254e-07	-0.329767	-0.110477
			S13	-0.041641	0.0315591	0.987267	-0.151286	0.0680039
			S14	-0.140102	0.0315591	0.00245841	-0.249747	-0.0304569
		S12	S1	-0.0274649	0.0315591	0.999799	-0.13711	0.08218
			S2	-0.0272584	0.0315591	0.999815	-0.136903	0.0823865
			S3	0.047605	0.0315591	0.96158	-0.0620399	0.15725
			S4	-0.0830782	0.0315591	0.339834	-0.192723	0.0265667
			S5	0.0408558	0.0315591	0.989234	-0.0687892	0.150501
			S6	0.049123	0.0315591	0.951234	-0.060522	0.158768
			S7	0.134249	0.0315591	0.00461096	0.024604	0.243894
			S8	0.0826441	0.0315591	0.348061	-0.0270008	0.192289
			S9	0.0253894	0.0315591	0.999916	-0.0842556	0.135034
			S10	0.175926	0.0315591	3.66895e-05	0.0662809	0.285571
			S11	0.220122	0.0315591	1.23254e-07	0.110477	0.329767
			S13	0.178481	0.0315591	2.6699e-05	0.0688364	0.288126
			S14	0.0800206	0.0315591	0.399884	-0.0296244	0.189666
		S13	S1	-0.205946	0.0315591	7.95156e-07	-0.315591	-0.0963014
			S2	-0.20574	0.0315591	8.16878e-07	-0.315385	-0.0960949
			S3	-0.130876	0.0315591	0.00656216	-0.240521	-0.0212314
			S4	-0.26156	0.0315591	4.86465e-10	-0.371205	-0.151915
			S5	-0.137626	0.0315591	0.00321572	-0.247271	-0.0279807
			S6	-0.129358	0.0315591	0.00767326	-0.239003	-0.0197135
			S7	-0.0442325	0.0315591	0.978689	-0.153877	0.0654125
			S8	-0.0958372	0.0315591	0.150218	-0.205482	0.0138077
			S9	-0.153092	0.0315591	0.000569913	-0.262737	-0.0434471
			S10	-0.00255558	0.0315591	1	-0.112201	0.107089
			S11	0.041641	0.0315591	0.987267	-0.0680039	0.151286
			S12	-0.178481	0.0315591	2.6699e-05	-0.288126	-0.0688364
			S14	-0.0984608	0.0315591	0.123843	-0.208106	0.0111841
		S14	S1	-0.107485	0.0315591	0.060164	-0.21713	0.00215945
			S2	-0.107279	0.0315591	0.0612235	-0.216924	0.00236591
			S3	-0.0324156	0.0315591	0.998831	-0.142061	0.0772294
			S4	-0.163099	0.0315591	0.000175385	-0.272744	-0.0534539
			S5	-0.0391648	0.0315591	0.992647	-0.14881	0.0704801
			S6	-0.0308976	0.0315591	0.999289	-0.140543	0.0787473
			S7	0.0542283	0.0315591	0.902263	-0.0554166	0.163873
			S8	0.00262355	0.0315591	1	-0.107021	0.112268
			S9	-0.0546312	0.0315591	0.897407	-0.164276	0.0550137
			S10	0.0959052	0.0315591	0.149484	-0.0137397	0.20555
			S11	0.140102	0.0315591	0.00245841	0.0304569	0.249747
			S12	-0.0800206	0.0315591	0.399884	-0.189666	0.0296244
			S13	0.0984608	0.0315591	0.123843	-0.0111841	0.208106
	*	The mean difference is significant at the .05 level.

## Sheet: superoxide anion
		Multiple Comparisons
		Dependent Variable: superoxide anion
			(I) sample	(J) sample	Mean Difference (I-J)	Std. Error	Sig.	95% Confidence Interval
								Lower Bound	Upper Bound
		Tukey HSD	S1	S2	-0.295122	0.536893	0.999999	-2.16044	1.57019
				S3	1.75125	0.536893	0.0874832	-0.114064	3.61656
				S4	-0.976826	0.536893	0.859757	-2.84214	0.888488
				S5	1.09534	0.536893	0.737347	-0.76997	2.96066
				S6	1.69096	0.536893	0.115383	-0.174352	3.55628
				S7	1.92478	0.536893	0.0367151	0.059471	3.7901
				S8	1.75593	0.536893	0.0855756	-0.109385	3.62124
				S9	1.05116	0.536893	0.787215	-0.814156	2.91647
				S10	3.08702	0.536893	1.83961e-05	1.2217	4.95233
				S11	3.01864	0.536893	3.04041e-05	1.15332	4.88395
				S12	-0.179147	0.536893	1	-2.04446	1.68617
				S13	2.3667	0.536893	0.00273673	0.501383	4.23201
				S14	1.76458	0.536893	0.0821385	-0.10073	3.6299
			S2	S1	0.295122	0.536893	0.999999	-1.57019	2.16044
				S3	2.04637	0.536893	0.0188894	0.181058	3.91169
				S4	-0.681704	0.536893	0.990948	-2.54702	1.18361
				S5	1.39047	0.536893	0.365663	-0.474848	3.25578
				S6	1.98608	0.536893	0.0264031	0.12077	3.8514
				S7	2.21991	0.536893	0.00683093	0.354593	4.08522
				S8	2.05105	0.536893	0.0183971	0.185737	3.91636
				S9	1.34628	0.536893	0.418103	-0.519034	3.21159
				S10	3.38214	0.536893	2.01169e-06	1.51682	5.24745
				S11	3.31376	0.536893	3.37855e-06	1.44845	5.17907
				S12	0.115975	0.536893	1	-1.74934	1.98129
				S13	2.66182	0.536893	0.000384886	0.796505	4.52713
				S14	2.05971	0.536893	0.0175172	0.194391	3.92502
			S3	S1	-1.75125	0.536893	0.0874832	-3.61656	0.114064
				S2	-2.04637	0.536893	0.0188894	-3.91169	-0.181058
				S4	-2.72808	0.536893	0.000243148	-4.59339	-0.862762
				S5	-0.655906	0.536893	0.993637	-2.52122	1.20941
				S6	-0.0602883	0.536893	1	-1.9256	1.80503
				S7	0.173535	0.536893	1	-1.69178	2.03885
				S8	0.00467867	0.536893	1	-1.86064	1.86999
				S9	-0.700092	0.536893	0.988522	-2.56541	1.16522
				S10	1.33577	0.536893	0.431021	-0.529548	3.20108
				S11	1.26739	0.536893	0.518046	-0.597926	3.1327
				S12	-1.9304	0.536893	0.0356401	-3.79571	-0.0650833
				S13	0.615447	0.536893	0.996516	-1.24987	2.48076
				S14	0.0133335	0.536893	1	-1.85198	1.87865
			S4	S1	0.976826	0.536893	0.859757	-0.888488	2.84214
				S2	0.681704	0.536893	0.990948	-1.18361	2.54702
				S3	2.72808	0.536893	0.000243148	0.862762	4.59339
				S5	2.07217	0.536893	0.0163176	0.206856	3.93748
				S6	2.66779	0.536893	0.000369381	0.802474	4.5331
				S7	2.90161	0.536893	7.10659e-05	1.0363	4.76692
				S8	2.73275	0.536893	0.000235335	0.867441	4.59807
				S9	2.02798	0.536893	0.0209432	0.162671	3.8933
				S10	4.06384	0.536893	1.01538e-08	2.19853	5.92916
				S11	3.99546	0.536893	1.73721e-08	2.13015	5.86078
				S12	0.797679	0.536893	0.965861	-1.06763	2.66299
				S13	3.34352	0.536893	2.697e-06	1.47821	5.20884
				S14	2.74141	0.536893	0.00022152	0.876096	4.60672
			S5	S1	-1.09534	0.536893	0.737347	-2.96066	0.76997
				S2	-1.39047	0.536893	0.365663	-3.25578	0.474848
				S3	0.655906	0.536893	0.993637	-1.20941	2.52122
				S4	-2.07217	0.536893	0.0163176	-3.93748	-0.206856
				S6	0.595618	0.536893	0.997468	-1.2697	2.46093
				S7	0.829441	0.536893	0.953904	-1.03587	2.69475
				S8	0.660585	0.536893	0.993205	-1.20473	2.5259
				S9	-0.0441855	0.536893	1	-1.9095	1.82113
				S10	1.99167	0.536893	0.0256072	0.126358	3.85699
				S11	1.92329	0.536893	0.0370055	0.0579798	3.78861
				S12	-1.27449	0.536893	0.508822	-3.1398	0.590823
				S13	1.27135	0.536893	0.512893	-0.593961	3.13667
				S14	0.66924	0.536893	0.992344	-1.19607	2.53455
			S6	S1	-1.69096	0.536893	0.115383	-3.55628	0.174352
				S2	-1.98608	0.536893	0.0264031	-3.8514	-0.12077
				S3	0.0602883	0.536893	1	-1.80503	1.9256
				S4	-2.66779	0.536893	0.000369381	-4.5331	-0.802474
				S5	-0.595618	0.536893	0.997468	-2.46093	1.2697
				S7	0.233823	0.536893	1	-1.63149	2.09914
				S8	0.064967	0.536893	1	-1.80035	1.93028
				S9	-0.639803	0.536893	0.994956	-2.50512	1.22551
				S10	1.39605	0.536893	0.359267	-0.46926	3.26137
				S11	1.32768	0.536893	0.441061	-0.537638	3.19299
				S12	-1.87011	0.536893	0.0487908	-3.73542	-0.004795
				S13	0.675735	0.536893	0.99164	-1.18958	2.54105
				S14	0.0736218	0.536893	1	-1.79169	1.93894
			S7	S1	-1.92478	0.536893	0.0367151	-3.7901	-0.059471
				S2	-2.21991	0.536893	0.00683093	-4.08522	-0.354593
				S3	-0.173535	0.536893	1	-2.03885	1.69178
				S4	-2.90161	0.536893	7.10659e-05	-4.76692	-1.0363
				S5	-0.829441	0.536893	0.953904	-2.69475	1.03587
				S6	-0.233823	0.536893	1	-2.09914	1.63149
				S8	-0.168856	0.536893	1	-2.03417	1.69646
				S9	-0.873627	0.536893	0.932651	-2.73894	0.991687
				S10	1.16223	0.536893	0.654961	-0.703083	3.02754
				S11	1.09385	0.536893	0.739098	-0.771461	2.95917
				S12	-2.10393	0.536893	0.0135941	-3.96925	-0.238618
				S13	0.441912	0.536893	0.999891	-1.4234	2.30723
				S14	-0.160201	0.536893	1	-2.02552	1.70511
			S8	S1	-1.75593	0.536893	0.0855756	-3.62124	0.109385
				S2	-2.05105	0.536893	0.0183971	-3.91636	-0.185737
				S3	-0.00467867	0.536893	1	-1.86999	1.86064
				S4	-2.73275	0.536893	0.000235335	-4.59807	-0.867441
				S5	-0.660585	0.536893	0.993205	-2.5259	1.20473
				S6	-0.064967	0.536893	1	-1.93028	1.80035
				S7	0.168856	0.536893	1	-1.69646	2.03417
				S9	-0.70477	0.536893	0.987829	-2.57008	1.16054
				S10	1.33109	0.536893	0.436818	-0.534227	3.1964
				S11	1.26271	0.536893	0.524135	-0.602605	3.12802
				S12	-1.93508	0.536893	0.0347655	-3.80039	-0.069762
				S13	0.610769	0.536893	0.996764	-1.25455	2.47608
				S14	0.00865483	0.536893	1	-1.85666	1.87397
			S9	S1	-1.05116	0.536893	0.787215	-2.91647	0.814156
				S2	-1.34628	0.536893	0.418103	-3.21159	0.519034
				S3	0.700092	0.536893	0.988522	-1.16522	2.56541
				S4	-2.02798	0.536893	0.0209432	-3.8933	-0.162671
				S5	0.0441855	0.536893	1	-1.82113	1.9095
				S6	0.639803	0.536893	0.994956	-1.22551	2.50512
				S7	0.873627	0.536893	0.932651	-0.991687	2.73894
				S8	0.70477	0.536893	0.987829	-1.16054	2.57008
				S10	2.03586	0.536893	0.0200401	0.170543	3.90117
				S11	1.96748	0.536893	0.0292163	0.102165	3.83279
				S12	-1.23031	0.536893	0.566513	-3.09562	0.635008
				S13	1.31554	0.536893	0.456275	-0.549775	3.18085
				S14	0.713425	0.536893	0.986459	-1.15189	2.57874
			S10	S1	-3.08702	0.536893	1.83961e-05	-4.95233	-1.2217
				S2	-3.38214	0.536893	2.01169e-06	-5.24745	-1.51682
				S3	-1.33577	0.536893	0.431021	-3.20108	0.529548
				S4	-4.06384	0.536893	1.01538e-08	-5.92916	-2.19853
				S5	-1.99167	0.536893	0.0256072	-3.85699	-0.126358
				S6	-1.39605	0.536893	0.359267	-3.26137	0.46926
				S7	-1.16223	0.536893	0.654961	-3.02754	0.703083
				S8	-1.33109	0.536893	0.436818	-3.1964	0.534227
				S9	-2.03586	0.536893	0.0200401	-3.90117	-0.170543
				S11	-0.0683779	0.536893	1	-1.93369	1.79694
				S12	-3.26616	0.536893	4.83787e-06	-5.13148	-1.40085
				S13	-0.720318	0.536893	0.985282	-2.58563	1.145
				S14	-1.32243	0.536893	0.447613	-3.18775	0.542882
			S11	S1	-3.01864	0.536893	3.04041e-05	-4.88395	-1.15332
				S2	-3.31376	0.536893	3.37855e-06	-5.17907	-1.44845
				S3	-1.26739	0.536893	0.518046	-3.1327	0.597926
				S4	-3.99546	0.536893	1.73721e-08	-5.86078	-2.13015
				S5	-1.92329	0.536893	0.0370055	-3.78861	-0.0579798
				S6	-1.32768	0.536893	0.441061	-3.19299	0.537638
				S7	-1.09385	0.536893	0.739098	-2.95917	0.771461
				S8	-1.26271	0.536893	0.524135	-3.12802	0.602605
				S9	-1.96748	0.536893	0.0292163	-3.83279	-0.102165
				S10	0.0683779	0.536893	1	-1.79694	1.93369
				S12	-3.19778	0.536893	8.07958e-06	-5.0631	-1.33247
				S13	-0.65194	0.536893	0.993986	-2.51725	1.21337
				S14	-1.25405	0.536893	0.535426	-3.11937	0.61126
			S12	S1	0.179147	0.536893	1	-1.68617	2.04446
				S2	-0.115975	0.536893	1	-1.98129	1.74934
				S3	1.9304	0.536893	0.0356401	0.0650833	3.79571
				S4	-0.797679	0.536893	0.965861	-2.66299	1.06763
				S5	1.27449	0.536893	0.508822	-0.590823	3.1398
				S6	1.87011	0.536893	0.0487908	0.004795	3.73542
				S7	2.10393	0.536893	0.0135941	0.238618	3.96925
				S8	1.93508	0.536893	0.0347655	0.069762	3.80039
				S9	1.23031	0.536893	0.566513	-0.635008	3.09562
				S10	3.26616	0.536893	4.83787e-06	1.40085	5.13148
				S11	3.19778	0.536893	8.07958e-06	1.33247	5.0631
				S13	2.54584	0.536893	0.000846595	0.68053	4.41116
				S14	1.94373	0.536893	0.0331979	0.0784168	3.80904
			S13	S1	-2.3667	0.536893	0.00273673	-4.23201	-0.501383
				S2	-2.66182	0.536893	0.000384886	-4.52713	-0.796505
				S3	-0.615447	0.536893	0.996516	-2.48076	1.24987
				S4	-3.34352	0.536893	2.697e-06	-5.20884	-1.47821
				S5	-1.27135	0.536893	0.512893	-3.13667	0.593961
				S6	-0.675735	0.536893	0.99164	-2.54105	1.18958
				S7	-0.441912	0.536893	0.999891	-2.30723	1.4234
				S8	-0.610769	0.536893	0.996764	-2.47608	1.25455
				S9	-1.31554	0.536893	0.456275	-3.18085	0.549775
				S10	0.720318	0.536893	0.985282	-1.145	2.58563
				S11	0.65194	0.536893	0.993986	-1.21337	2.51725
				S12	-2.54584	0.536893	0.000846595	-4.41116	-0.68053
				S14	-0.602114	0.536893	0.997183	-2.46743	1.2632
			S14	S1	-1.76458	0.536893	0.0821385	-3.6299	0.10073
				S2	-2.05971	0.536893	0.0175172	-3.92502	-0.194391
				S3	-0.0133335	0.536893	1	-1.87865	1.85198
				S4	-2.74141	0.536893	0.00022152	-4.60672	-0.876096
				S5	-0.66924	0.536893	0.992344	-2.53455	1.19607
				S6	-0.0736218	0.536893	1	-1.93894	1.79169
				S7	0.160201	0.536893	1	-1.70511	2.02552
				S8	-0.00865483	0.536893	1	-1.87397	1.85666
				S9	-0.713425	0.536893	0.986459	-2.57874	1.15189
				S10	1.32243	0.536893	0.447613	-0.542882	3.18775
				S11	1.25405	0.536893	0.535426	-0.61126	3.11937
				S12	-1.94373	0.536893	0.0331979	-3.80904	-0.0784168
				S13	0.602114	0.536893	0.997183	-1.2632	2.46743
		*	The mean difference is significant at the .05 level.

## Sheet: peroxynitriteanion
		Multiple Comparisons
		Dependent Variable: peroxynitriteanion
			(I) sample	(J) sample	Mean Difference (I-J)	Std. Error	Sig.	95% Confidence Interval
								Lower Bound	Upper Bound
		Tukey HSD	S1	S2	-0.0170344	0.000671869	1.23901e-12	-0.0193686	-0.0147001
				S3	0.0158352	0.000671869	1.23901e-12	0.013501	0.0181695
				S4	-0.0140308	0.000671869	1.23901e-12	-0.0163651	-0.0116965
				S5	0.00803762	0.000671869	1.23901e-12	0.00570336	0.0103719
				S6	0.0156629	0.000671869	1.23901e-12	0.0133286	0.0179971
				S7	0.0218812	0.000671869	1.23901e-12	0.0195469	0.0242154
				S8	0.0338658	0.000671869	1.23901e-12	0.0315315	0.0362
				S9	0.0387202	0.000671869	1.23901e-12	0.036386	0.0410545
				S10	0.0928246	0.000671869	1.23901e-12	0.0904903	0.0951588
				S11	0.0738487	0.000671869	1.23901e-12	0.0715145	0.076183
				S12	0.035926	0.000671869	1.23901e-12	0.0335917	0.0382602
				S13	0.0133757	0.000671869	1.23901e-12	0.0110414	0.0157099
				S14	0.00283092	0.000671869	0.00527349	0.000496657	0.00516518
			S2	S1	0.0170344	0.000671869	1.23901e-12	0.0147001	0.0193686
				S3	0.0328696	0.000671869	1.23901e-12	0.0305353	0.0352039
				S4	0.00300358	0.000671869	0.00220779	0.000669324	0.00533784
				S5	0.025072	0.000671869	1.23901e-12	0.0227377	0.0274063
				S6	0.0326972	0.000671869	1.23901e-12	0.030363	0.0350315
				S7	0.0389156	0.000671869	1.23901e-12	0.0365813	0.0412498
				S8	0.0509002	0.000671869	1.23901e-12	0.0485659	0.0532344
				S9	0.0557546	0.000671869	1.23901e-12	0.0534204	0.0580889
				S10	0.109859	0.000671869	1.23901e-12	0.107525	0.112193
				S11	0.0908831	0.000671869	1.23901e-12	0.0885489	0.0932174
				S12	0.0529603	0.000671869	1.23901e-12	0.0506261	0.0552946
				S13	0.03041	0.000671869	1.23901e-12	0.0280758	0.0327443
				S14	0.0198653	0.000671869	1.23901e-12	0.017531	0.0221996
			S3	S1	-0.0158352	0.000671869	1.23901e-12	-0.0181695	-0.013501
				S2	-0.0328696	0.000671869	1.23901e-12	-0.0352039	-0.0305353
				S4	-0.029866	0.000671869	1.23901e-12	-0.0322003	-0.0275318
				S5	-0.0077976	0.000671869	1.23945e-12	-0.0101319	-0.00546334
				S6	-0.000172367	0.000671869	1	-0.00250663	0.00216189
				S7	0.00604595	0.000671869	2.52245e-11	0.00371169	0.00838021
				S8	0.0180306	0.000671869	1.23901e-12	0.0156963	0.0203648
				S9	0.022885	0.000671869	1.23901e-12	0.0205508	0.0252193
				S10	0.0769893	0.000671869	1.23901e-12	0.0746551	0.0793236
				S11	0.0580135	0.000671869	1.23901e-12	0.0556793	0.0603478
				S12	0.0200907	0.000671869	1.23901e-12	0.0177565	0.022425
				S13	-0.00245957	0.000671869	0.0295394	-0.00479383	-0.000125307
				S14	-0.0130043	0.000671869	1.23901e-12	-0.0153386	-0.01067
			S4	S1	0.0140308	0.000671869	1.23901e-12	0.0116965	0.0163651
				S2	-0.00300358	0.000671869	0.00220779	-0.00533784	-0.000669324
				S3	0.029866	0.000671869	1.23901e-12	0.0275318	0.0322003
				S5	0.0220684	0.000671869	1.23901e-12	0.0197342	0.0244027
				S6	0.0296937	0.000671869	1.23901e-12	0.0273594	0.0320279
				S7	0.035912	0.000671869	1.23901e-12	0.0335777	0.0382462
				S8	0.0478966	0.000671869	1.23901e-12	0.0455623	0.0502308
				S9	0.052751	0.000671869	1.23901e-12	0.0504168	0.0550853
				S10	0.106855	0.000671869	1.23901e-12	0.104521	0.10919
				S11	0.0878795	0.000671869	1.23901e-12	0.0855453	0.0902138
				S12	0.0499567	0.000671869	1.23901e-12	0.0476225	0.052291
				S13	0.0274064	0.000671869	1.23901e-12	0.0250722	0.0297407
				S14	0.0168617	0.000671869	1.23901e-12	0.0145275	0.019196
			S5	S1	-0.00803762	0.000671869	1.23901e-12	-0.0103719	-0.00570336
				S2	-0.025072	0.000671869	1.23901e-12	-0.0274063	-0.0227377
				S3	0.0077976	0.000671869	1.23945e-12	0.00546334	0.0101319
				S4	-0.0220684	0.000671869	1.23901e-12	-0.0244027	-0.0197342
				S6	0.00762523	0.000671869	1.24034e-12	0.00529097	0.00995949
				S7	0.0138435	0.000671869	1.23901e-12	0.0115093	0.0161778
				S8	0.0258282	0.000671869	1.23901e-12	0.0234939	0.0281624
				S9	0.0306826	0.000671869	1.23901e-12	0.0283484	0.0330169
				S10	0.0847869	0.000671869	1.23901e-12	0.0824527	0.0871212
				S11	0.0658111	0.000671869	1.23901e-12	0.0634769	0.0681454
				S12	0.0278883	0.000671869	1.23901e-12	0.0255541	0.0302226
				S13	0.00533803	0.000671869	2.07398e-09	0.00300377	0.00767229
				S14	-0.0052067	0.000671869	4.74e-09	-0.00754096	-0.00287244
			S6	S1	-0.0156629	0.000671869	1.23901e-12	-0.0179971	-0.0133286
				S2	-0.0326972	0.000671869	1.23901e-12	-0.0350315	-0.030363
				S3	0.000172367	0.000671869	1	-0.00216189	0.00250663
				S4	-0.0296937	0.000671869	1.23901e-12	-0.0320279	-0.0273594
				S5	-0.00762523	0.000671869	1.24034e-12	-0.00995949	-0.00529097
				S7	0.00621832	0.000671869	9.35763e-12	0.00388406	0.00855258
				S8	0.0182029	0.000671869	1.23901e-12	0.0158687	0.0205372
				S9	0.0230574	0.000671869	1.23901e-12	0.0207231	0.0253916
				S10	0.0771617	0.000671869	1.23901e-12	0.0748274	0.079496
				S11	0.0581859	0.000671869	1.23901e-12	0.0558516	0.0605201
				S12	0.0202631	0.000671869	1.23901e-12	0.0179288	0.0225974
				S13	-0.0022872	0.000671869	0.0604244	-0.00462146	4.70592e-05
				S14	-0.0128319	0.000671869	1.23901e-12	-0.0151662	-0.0104977
			S7	S1	-0.0218812	0.000671869	1.23901e-12	-0.0242154	-0.0195469
				S2	-0.0389156	0.000671869	1.23901e-12	-0.0412498	-0.0365813
				S3	-0.00604595	0.000671869	2.52245e-11	-0.00838021	-0.00371169
				S4	-0.035912	0.000671869	1.23901e-12	-0.0382462	-0.0335777
				S5	-0.0138435	0.000671869	1.23901e-12	-0.0161778	-0.0115093
				S6	-0.00621832	0.000671869	9.35763e-12	-0.00855258	-0.00388406
				S8	0.0119846	0.000671869	1.23901e-12	0.00965036	0.0143189
				S9	0.0168391	0.000671869	1.23901e-12	0.0145048	0.0191733
				S10	0.0709434	0.000671869	1.23901e-12	0.0686091	0.0732776
				S11	0.0519676	0.000671869	1.23901e-12	0.0496333	0.0543018
				S12	0.0140448	0.000671869	1.23901e-12	0.0117105	0.016379
				S13	-0.00850552	0.000671869	1.23901e-12	-0.0108398	-0.00617126
				S14	-0.0190503	0.000671869	1.23901e-12	-0.0213845	-0.016716
			S8	S1	-0.0338658	0.000671869	1.23901e-12	-0.0362	-0.0315315
				S2	-0.0509002	0.000671869	1.23901e-12	-0.0532344	-0.0485659
				S3	-0.0180306	0.000671869	1.23901e-12	-0.0203648	-0.0156963
				S4	-0.0478966	0.000671869	1.23901e-12	-0.0502308	-0.0455623
				S5	-0.0258282	0.000671869	1.23901e-12	-0.0281624	-0.0234939
				S6	-0.0182029	0.000671869	1.23901e-12	-0.0205372	-0.0158687
				S7	-0.0119846	0.000671869	1.23901e-12	-0.0143189	-0.00965036
				S9	0.00485445	0.000671869	4.31937e-08	0.00252019	0.00718871
				S10	0.0589588	0.000671869	1.23901e-12	0.0566245	0.061293
				S11	0.0399829	0.000671869	1.23901e-12	0.0376487	0.0423172
				S12	0.00206017	0.000671869	0.140379	-0.000274093	0.00439443
				S13	-0.0204901	0.000671869	1.23901e-12	-0.0228244	-0.0181559
				S14	-0.0310349	0.000671869	1.23901e-12	-0.0333691	-0.0287006
			S9	S1	-0.0387202	0.000671869	1.23901e-12	-0.0410545	-0.036386
				S2	-0.0557546	0.000671869	1.23901e-12	-0.0580889	-0.0534204
				S3	-0.022885	0.000671869	1.23901e-12	-0.0252193	-0.0205508
				S4	-0.052751	0.000671869	1.23901e-12	-0.0550853	-0.0504168
				S5	-0.0306826	0.000671869	1.23901e-12	-0.0330169	-0.0283484
				S6	-0.0230574	0.000671869	1.23901e-12	-0.0253916	-0.0207231
				S7	-0.0168391	0.000671869	1.23901e-12	-0.0191733	-0.0145048
				S8	-0.00485445	0.000671869	4.31937e-08	-0.00718871	-0.00252019
				S10	0.0541043	0.000671869	1.23901e-12	0.0517701	0.0564386
				S11	0.0351285	0.000671869	1.23901e-12	0.0327942	0.0374628
				S12	-0.00279428	0.000671869	0.00631074	-0.00512854	-0.000460024
				S13	-0.0253446	0.000671869	1.23901e-12	-0.0276788	-0.0230103
				S14	-0.0358893	0.000671869	1.23901e-12	-0.0382236	-0.0335551
			S10	S1	-0.0928246	0.000671869	1.23901e-12	-0.0951588	-0.0904903
				S2	-0.109859	0.000671869	1.23901e-12	-0.112193	-0.107525
				S3	-0.0769893	0.000671869	1.23901e-12	-0.0793236	-0.0746551
				S4	-0.106855	0.000671869	1.23901e-12	-0.10919	-0.104521
				S5	-0.0847869	0.000671869	1.23901e-12	-0.0871212	-0.0824527
				S6	-0.0771617	0.000671869	1.23901e-12	-0.079496	-0.0748274
				S7	-0.0709434	0.000671869	1.23901e-12	-0.0732776	-0.0686091
				S8	-0.0589588	0.000671869	1.23901e-12	-0.061293	-0.0566245
				S9	-0.0541043	0.000671869	1.23901e-12	-0.0564386	-0.0517701
				S11	-0.0189758	0.000671869	1.23901e-12	-0.0213101	-0.0166416
				S12	-0.0568986	0.000671869	1.23901e-12	-0.0592329	-0.0545643
				S13	-0.0794489	0.000671869	1.23901e-12	-0.0817832	-0.0771146
				S14	-0.0899936	0.000671869	1.23901e-12	-0.0923279	-0.0876594
			S11	S1	-0.0738487	0.000671869	1.23901e-12	-0.076183	-0.0715145
				S2	-0.0908831	0.000671869	1.23901e-12	-0.0932174	-0.0885489
				S3	-0.0580135	0.000671869	1.23901e-12	-0.0603478	-0.0556793
				S4	-0.0878795	0.000671869	1.23901e-12	-0.0902138	-0.0855453
				S5	-0.0658111	0.000671869	1.23901e-12	-0.0681454	-0.0634769
				S6	-0.0581859	0.000671869	1.23901e-12	-0.0605201	-0.0558516
				S7	-0.0519676	0.000671869	1.23901e-12	-0.0543018	-0.0496333
				S8	-0.0399829	0.000671869	1.23901e-12	-0.0423172	-0.0376487
				S9	-0.0351285	0.000671869	1.23901e-12	-0.0374628	-0.0327942
				S10	0.0189758	0.000671869	1.23901e-12	0.0166416	0.0213101
				S12	-0.0379228	0.000671869	1.23901e-12	-0.040257	-0.0355885
				S13	-0.0604731	0.000671869	1.23901e-12	-0.0628073	-0.0581388
				S14	-0.0710178	0.000671869	1.23901e-12	-0.0733521	-0.0686836
			S12	S1	-0.035926	0.000671869	1.23901e-12	-0.0382602	-0.0335917
				S2	-0.0529603	0.000671869	1.23901e-12	-0.0552946	-0.0506261
				S3	-0.0200907	0.000671869	1.23901e-12	-0.022425	-0.0177565
				S4	-0.0499567	0.000671869	1.23901e-12	-0.052291	-0.0476225
				S5	-0.0278883	0.000671869	1.23901e-12	-0.0302226	-0.0255541
				S6	-0.0202631	0.000671869	1.23901e-12	-0.0225974	-0.0179288
				S7	-0.0140448	0.000671869	1.23901e-12	-0.016379	-0.0117105
				S8	-0.00206017	0.000671869	0.140379	-0.00439443	0.000274093
				S9	0.00279428	0.000671869	0.00631074	0.000460024	0.00512854
				S10	0.0568986	0.000671869	1.23901e-12	0.0545643	0.0592329
				S11	0.0379228	0.000671869	1.23901e-12	0.0355885	0.040257
				S13	-0.0225503	0.000671869	1.23901e-12	-0.0248846	-0.020216
				S14	-0.033095	0.000671869	1.23901e-12	-0.0354293	-0.0307608
			S13	S1	-0.0133757	0.000671869	1.23901e-12	-0.0157099	-0.0110414
				S2	-0.03041	0.000671869	1.23901e-12	-0.0327443	-0.0280758
				S3	0.00245957	0.000671869	0.0295394	0.000125307	0.00479383
				S4	-0.0274064	0.000671869	1.23901e-12	-0.0297407	-0.0250722
				S5	-0.00533803	0.000671869	2.07398e-09	-0.00767229	-0.00300377
				S6	0.0022872	0.000671869	0.0604244	-4.70592e-05	0.00462146
				S7	0.00850552	0.000671869	1.23901e-12	0.00617126	0.0108398
				S8	0.0204901	0.000671869	1.23901e-12	0.0181559	0.0228244
				S9	0.0253446	0.000671869	1.23901e-12	0.0230103	0.0276788
				S10	0.0794489	0.000671869	1.23901e-12	0.0771146	0.0817832
				S11	0.0604731	0.000671869	1.23901e-12	0.0581388	0.0628073
				S12	0.0225503	0.000671869	1.23901e-12	0.020216	0.0248846
				S14	-0.0105447	0.000671869	1.23901e-12	-0.012879	-0.00821047
			S14	S1	-0.00283092	0.000671869	0.00527349	-0.00516518	-0.000496657
				S2	-0.0198653	0.000671869	1.23901e-12	-0.0221996	-0.017531
				S3	0.0130043	0.000671869	1.23901e-12	0.01067	0.0153386
				S4	-0.0168617	0.000671869	1.23901e-12	-0.019196	-0.0145275
				S5	0.0052067	0.000671869	4.74e-09	0.00287244	0.00754096
				S6	0.0128319	0.000671869	1.23901e-12	0.0104977	0.0151662
				S7	0.0190503	0.000671869	1.23901e-12	0.016716	0.0213845
				S8	0.0310349	0.000671869	1.23901e-12	0.0287006	0.0333691
				S9	0.0358893	0.000671869	1.23901e-12	0.0335551	0.0382236
				S10	0.0899936	0.000671869	1.23901e-12	0.0876594	0.0923279
				S11	0.0710178	0.000671869	1.23901e-12	0.0686836	0.0733521
				S12	0.033095	0.000671869	1.23901e-12	0.0307608	0.0354293
				S13	0.0105447	0.000671869	1.23901e-12	0.00821047	0.012879
		*	The mean difference is significant at the .05 level.
